# Supplementary material for: A Novel Nanomaterial-Based Approach for the Cryopreservation of Individual Sperm Cells Using Addressable Nanoliter Containers
Source: Nanomaterials (Basel). 2025 Jan 21;15(3):149. doi: 10.3390/nano15030149 (PMC11821078; doi:10.3390/nano15030149)
Supplement: Supplementary file 1 [file nanomaterials-15-00149-s001.zip]

Archive with 1 entries (1 files):
- nanomaterials-3389593-supplementary.pdf
